# Supplementary material for: Potential Efficacy of β-Amyrin Targeting Mycobacterial Universal Stress Protein by In Vitro and In Silico Approach
Source: Molecules. 2022 Jul 18;27(14):4581. doi: 10.3390/molecules27144581 (PMC9320329; doi:10.3390/molecules27144581)
Supplement: Supplementary file 1 [file molecules-27-04581-s001.zip]

Archive with 1 entries (1 files):
- molecules-1770333-supplementary.pdf
